# Supplementary material for: Maternal mental health services in Sri Lanka: challenges and solutions
Source: BJPsych Int. 2021 Nov;18(4):100–2. doi: 10.1192/bji.2020.52 (PMC8554894; doi:10.1192/bji.2020.52)
Supplement: Supplementary file 1 [file S2056474020000525sup001.zip]

Archive with 2 entries (2 files):
- coi_disclosure_Prof_Kuruppuarachchi.pdf
- coi_disclosure_Dr_A.Hapangama.pdf
